# Supplementary material for: Nuclear and Membrane Receptors for Sex Steroids Are Involved in the Regulation of Delta/Serrate/LAG-2 Proteins in Rodent Sertoli Cells
Source: Int J Mol Sci. 2022 Feb 18;23(4):2284. doi: 10.3390/ijms23042284 (PMC8876387; doi:10.3390/ijms23042284)
Supplement: Supplementary file 1 [file ijms-23-02284-s001.zip]

Archive with 1 entries (1 files):
- ijms-1588543-supplementary.pdf
